# Supplementary material for: A Comprehensive View on the Impact of Chlorogenic Acids on Colorectal Cancer
Source: Curr Issues Mol Biol. 2024 Jul 2;46(7):6783–804. doi: 10.3390/cimb46070405 (PMC11276415; doi:10.3390/cimb46070405)
Supplement: Supplementary file 1 [file cimb-46-00405-s001.zip]

Archive with 1 entries (1 files):
- cimb-3021443-supplementary.pdf
